# Supplementary material for: Basal body multipotency and axonemal remodelling are two pathways to a 9+0 flagellum
Source: Nat Commun. 2015 Dec 15;6:8964. doi: 10.1038/ncomms9964 (PMC4682162; doi:10.1038/ncomms9964)
Supplement: Supplementary Data 1 — Chlamydomonas reinhardtii axonemal proteins and their human and Leishmania mexicana homologs. [file ncomms9964-s2.xlsx]

## Sheet: Sheet1
Supplementary Data 1				Chlamydomonas reinhardtii (GenBank protein accession)	Leishmania mexicana BLAST result				Homo sapiens BLAST result
					GeneDB gene accession	BLAST properties			Ensembl transcript accession	BLAST properties
Structure			Name(s)			Forward e value	Return e value	Reciprocal best BLAST?		Forward e value	Return e value	Reciprocal best BLAST?
central pair			PF16/Spag6	AAC49169	LmxM.20.1400	4e-171	6e-171	TRUE	ENSP00000365811	2e-179	6e-180	TRUE
			CPC1	XP_001702926	LmxM.21.1250	6e-07	8e-47	FALSE	ENSP00000412125	3e-48	7e-42	TRUE
			FAP101/C1a-86	XP_001699687	LmxM.21.0180	2e-08	1e-08	TRUE	ENSP00000360560	0.0001	5e-57	FALSE
			PF15/Katanin	XP_001697423	LmxM.10.0780	1e-24	1e-49	FALSE	ENSP00000470131	1e-66	5e-68	TRUE
			C1a-34	Q45QX4	LmxM.36.1040	1e-23	5e-23	TRUE	ENSP00000437532	2e-14	2e-15	TRUE
			C1a-18	Q45QX6	LmxM.10.0195	1e-22	4e-21	TRUE	ENSP00000291536	5e-11	6e-24	FALSE
		bridge	PF20	AAB41727	LmxM.18.0470	5e-37	1e-31	TRUE	ENSP00000332592	3e-56	5e-46	TRUE
		C1a	PF6	XP_001702469	LmxM.21.1240	1.5	3e-12	FALSE	ENSP00000337804	2e-07	5e-08	TRUE
		C2b	Hydin	XP_001689997	LmxM.29.1810	5e-108	4e-117	TRUE	ENSP00000377197	0	0	TRUE
		C2c	KLP1/tcp1	XP_001701617	LmxM.17.0800	6e-58	6e-88	FALSE	ENSP00000333942	9e-112	4e-126	FALSE
dynein regulatory complex			FAP252/DRC2	XP_001699103	LmxM.28.0050	5e-43	1e-42	TRUE	ENSP00000312706	5e-76	1e-76	TRUE
			FAP134/DRC3	XP_001693032	LmxM.29.3640	5e-32	5e-30	TRUE	ENSP00000326870	8e-74	1e-70	TRUE
			pf2/DRC4/GAS8/GAS11/trypanin	XP_001697295	LmxM.34.1810	3e-70	4e-68	TRUE	ENSP00000440977	1e-125	1e-121	TRUE
			FAP155/DRC5	XP_001689724	LmxM.08_29.2810	3e-19	3e-21	FALSE	ENSP00000360560	1e-56	5e-57	TRUE
			FAP169/DRC6	XP_001703017	LmxM.06.0020	0.061	0.034	FALSE	ENSP00000377367	0.001	3e-11	FALSE
			FAP50/DRC7	XP_001699034	LmxM.05.1020	9e-36	1e-29	TRUE	ENSP00000377869	5e-32	1e-32	TRUE
			FAP206	XP_001692249	LmxM.29.1050	0.014	2e-26	FALSE	ENSP00000426769	1e-08	8e-09	TRUE
			FAP230	XP_001689442	LmxM.14.0910	5.7	4e-28	FALSE	none detected	n/a	n/a	FALSE
			FAP252	XP_001698455	LmxM.09.0920	0.0006	3e-70	FALSE	ENSP00000411440	0.0004	5e-74	FALSE
dynein arm	inner	heavy	1α/αHC	Q9SMH3	LmxM.33.3880	0	0	TRUE	ENSP00000386770	0	0	TRUE
		heavy	1β/βHC	Q9MBF8	LmxM.23.1310	0	0	TRUE	ENSP00000373825	0	0	TRUE
		interm.	IC140/IDA7/FAP61	AAD45352	LmxM.27.1630	3e-62	1e-58	TRUE	ENSP00000294664	2e-101	4e-93	TRUE
		interm.	IC138/Bop5	AAU93505	LmxM.32.2630	1e-51	1e-52	TRUE	ENSP00000360065	2e-67	3e-69	TRUE
		interm.	IC97/FAP94	ACN22074	LmxM.07.0960	0.045	0.042	FALSE	ENSP00000313141	0.0008	2e-05	TRUE
		interm.	FAP120	BAN15819	LmxM.29.3260	1e-10	3e-24	FALSE	ENSP00000264366	3e-19	3e-80	FALSE
	outer	docking	FAP61/CaM-IP3	XP_001703513	LmxM.26.0650	3e-18	5e-18	TRUE	ENSP00000245957	7e-90	7e-65	TRUE
		docking	DC1/ODA3	XP_001691579	LmxM.31.0680	0.12	1e-86	FALSE	ENSP00000361467	0.38	0.008	FALSE
		docking	DC2/ODA1	AAK72125	LmxM.31.2900	5e-32	1e-30	TRUE	ENSP00000318429	2e-28	6e-28	TRUE
		docking	DC3/ODA14	XP_001689822	LmxM.09.0920	1e-11	3e-70	FALSE	ENSP00000411440	2e-10	5e-74	FALSE
		docking	ODA5	AAS10183	LmxM.31.2900	0.002	1e-30	FALSE	ENSP00000450217	2e-11	4e-28	FALSE
		heavy	α/αDHC/ODA11	Q39610	LmxM.13.1650	0	0	TRUE	ENSP00000262442	0	0	TRUE
		heavy	β/βDHC/ODA4	Q39565	LmxM.23.1310	0	0	TRUE	ENSP00000374490	0	0	TRUE
		heavy	γ/γDHC/ODA2	Q39575	LmxM.25.0980	0	0	TRUE	ENSP00000352312	0	0	TRUE
		interm.	IC1/ODA9	XP_001692878	LmxM.24.0280	3e-130	9e-129	TRUE	ENSP00000242317	2e-155	2e-159	TRUE
		interm.	IC2/IC70/ODA6	XP_001691005	LmxM.31.1060	2e-120	3e-120	TRUE	ENSP00000400252	3e-157	8e-158	TRUE
		light	LC1/LRR	XP_001701794	LmxM.24.1030	1e-45	2e-45	TRUE	ENSP00000452037	5e-50	1e-50	TRUE
		light	LC7/ODA15	XP_001694381	LmxM.18.1010	6e-19	1e-18	TRUE	ENSP00000455791	2e-32	6e-33	TRUE
		light	LC2/Tctex2/ODA12	XP_001696871	LmxM.34.2910	1e-16	4e-27	FALSE	ENSP00000324323	1e-21	7e-29	FALSE
		light	LC3/TRX	XP_001696860	LmxM.36.3090	2e-06	6e-05	FALSE	ENSP00000419147	8e-17	2e-16	TRUE
		light	LC5/TRX	XP_001700453	LmxM.36.3090	8e-08	6e-05	FALSE	ENSP00000397063	2e-18	4e-23	FALSE
		light	LC4/Efh	XP_001690249	LmxM.09.0920	8e-20	3e-70	FALSE	ENSP00000319052	2e-18	2e-60	FALSE
		light	LC6/LC8-like/ODA13	XP_001692012	LmxM.31.0230	3e-13	2e-36	FALSE	ENSP00000477310	3e-13	1e-44	FALSE
	both	light	LC8/RSP22/fla14	XP_001702907	LmxM.31.0230	1e-36	2e-36	TRUE	ENSP00000477310	5e-44	1e-44	TRUE
		light	Tctex2b/LC2-like	XP_001694761	LmxM.34.2910	3e-27	4e-27	TRUE	ENSP00000324323	2e-28	7e-29	TRUE
radial spoke		head	RSP10	XP_001702125	LmxM.05.1080	2e-19	7e-21	FALSE	ENSP00000291536	1e-21	6e-24	FALSE
		head	RSP1/pf1	XP_001693353	LmxM.05.1080	2e-21	7e-21	TRUE	ENSP00000291536	4e-23	6e-24	TRUE
		head	RSP4/RSPH4A	XP_001700728	LmxM.13.0430	6e-22	5e-21	TRUE	ENSP00000221538	5e-45	8e-51	TRUE
		head	RSP6/RSPH6A	XP_001700729	LmxM.13.0430	2e-20	5e-21	FALSE	ENSP00000229554	1e-38	1e-49	FALSE
		head	RSP9/pf17	XP_001690441	LmxM.32.2500	5e-12	6e-10	TRUE	ENSP00000361236	2e-19	3e-19	TRUE
		neck	RSP2/pf24	XP_001702718	LmxM.08.0960	3e-06	7e-06	TRUE	ENSP00000361272	6e-06	5e-07	TRUE
		neck	RSP16	XP_001702542	LmxM.17.0237	4e-12	3e-17	FALSE	ENSP00000371475	0.002	0.001	TRUE
		neck	RSP23	XP_001698136	LmxM.31.2951	2e-18	5e-51	FALSE	ENSP00000265191	2e-40	3e-39	TRUE
		stem	RSP11/pf25/ropporin1	XP_001698630	LmxM.34.4060	2e-06	5e-06	TRUE	ENSP00000274134	2e-07	5e-08	TRUE
		stem	RSP7	XP_001692443	LmxM.32.1710	0.013	4e-46	FALSE	ENSP00000369689	0.0005	4e-36	FALSE
		stem	RSP8	XP_001701869	LmxM.08_29.2640	0.0002	5e-06	FALSE	ENSP00000441076	0.0008	2e-05	FALSE
		stem	RSP3/pf14	XP_001695406	LmxM.27.0520	2e-59	3e-56	TRUE	ENSP00000252655	4e-64	2e-70	TRUE
		stem	RSP5/pf26	XP_001694084	LmxM.21.0170	0.97	0.44	FALSE	ENSP00000308179	0.18	2e-126	FALSE
		accessory	RSP12	XP_001699890	LmxM.01.0220	1e-27	9e-32	FALSE	ENSP00000407731	2e-25	4e-46	FALSE
		accessory	RSP14	XP_001690282	LmxM.31.0140	0.073	9e-10	FALSE	ENSP00000216036	5e-13	6e-12	TRUE
		accessory	RSP17	XP_001692396	LmxM.26.1950	0.003	3e-08	FALSE	ENSP00000378312	0.0007	0.04	TRUE
		base	RSP20/calmodulin/CaM	XP_001703420	LmxM.09.0920	2e-70	3e-70	TRUE	ENSP00000411440	2e-73	5e-74	TRUE
		base	CaM-IP2/FAP91	XP_001690436	LmxM.32.2220	2e-21	3e-05	FALSE	ENSP00000273390	1e-55	1e-47	TRUE
		base	CaM-IP4/FAP251	EDP04324	LmxM.25.1600	3e-64	2e-66	TRUE	ENSP00000288912	8e-63	2e-63	TRUE
